# Supplementary material for: Hybridization Design and High-Throughput Screening of Peptides with Immunomodulatory and Antioxidant Activities
Source: Int J Mol Sci. 2025 Jan 9;26(2):505. doi: 10.3390/ijms26020505 (PMC11764585; doi:10.3390/ijms26020505)
Supplement: Supplementary file 1 [file ijms-26-00505-s001.zip]

Archive with 2 entries (2 files):
- Figure S1.pptx
- Synthesis peptides MS results.zip
